# Supplementary material for: Endosperm Evolution by Duplicated and Neofunctionalized Type I MADS-Box Transcription Factors
Source: Mol Biol Evol. 2021 Dec 13;39(1):msab355. doi: 10.1093/molbev/msab355 (PMC8788222; doi:10.1093/molbev/msab355)
Supplement: msab355_Supplementary_Data [file msab355_supplementary_data.zip]

Archive with 3 entries (3 files):
- MBE reply to referees.docx
- MBE Supplementary Tables - First Look proof.xlsx
- Supplementary Figures MBE revision - First look proof.pdf
